# Supplementary material for: Neuroprotective Potential of Tetraselmis chuii Compounds: Insights into Blood–Brain Barrier Permeability and Intestinal Transport
Source: Pharmaceuticals (Basel). 2025 Apr 26;18(5):629. doi: 10.3390/ph18050629 (PMC12115197; doi:10.3390/ph18050629)
Supplement: Supplementary file 1 [file pharmaceuticals-18-00629-s001.zip]

Archive with 1 entries (1 files):
- pharmaceuticals-3566247-supplementary.pdf
